# Supplementary material for: Machine Learning-Based Prediction and Feature Attribution Analysis of Contrast-Associated Acute Kidney Injury in Patients with Acute Myocardial Infarction
Source: Medicina (Kaunas). 2026 Jan 22;62(1):228. doi: 10.3390/medicina62010228 (PMC12844072; doi:10.3390/medicina62010228)
Supplement: Supplementary file 1 [file medicina-62-00228-s001.zip]

Archive with 1 entries (1 files):
- medicina-4095557-supplementary.pdf
